# Supplementary material for: Pigment Epithelium-Derived Factor Inhibits Cell Motility and p-ERK1/2 Signaling in Intrahepatic Cholangiocarcinoma Cell Lines
Source: Biology (Basel). 2025 Feb 3;14(2):155. doi: 10.3390/biology14020155 (PMC11851717; doi:10.3390/biology14020155)
Supplement: Supplementary file 1 [file biology-14-00155-s001.zip]

Archive with 1 entries (1 files):
- biology-3409334-supplementary.pdf
